# Supplementary material for: Effects of High-Inorganic-Phosphorus Diet on Intestinal Mucosal Injury and Immune Alteration in Mice
Source: Nutrients. 2026 May 16;18(10):1590. doi: 10.3390/nu18101590 (PMC13209458; doi:10.3390/nu18101590)
Supplement: Supplementary file 1 [file nutrients-18-01590-s001.zip]

Archive with 1 entries (1 files):
- nutrients-4247285-supplementary.pdf
